# Supplementary material for: Assessment of Common Cyanotoxins in Cyanobacteria of Biological Loess Crusts
Source: Toxins (Basel). 2022 Mar 16;14(3):215. doi: 10.3390/toxins14030215 (PMC8953721; doi:10.3390/toxins14030215)
Supplement: Supplementary file 1 [file toxins-14-00215-s001.zip]

Archive with 3 entries (3 files):
- Supplementary Material S1.pdf
- Supplementary Material S2.pdf
- Supplementary Material S3.pdf
